# Supplementary material for: Clinical, microbiological and genomic characterization of Gram-negative bacteria with dual carbapenemases as identified by rapid molecular testing
Source: JAC Antimicrob Resist. 2023 Dec 30;6(1):dlad137. doi: 10.1093/jacamr/dlad137 (PMC10757448; doi:10.1093/jacamr/dlad137)
Supplement: dlad137_Supplementary_Data [file dlad137_supplementary_data.zip]

Archive with 2 entries (2 files):
- Copy of Supplementary Table 1 v3.xlsx
- Supplementary_Figures.pdf
