# Supplementary material for: Clinical, microbiological and genomic characterization of Gram-negative bacteria with dual carbapenemases as identified by rapid molecular testing
Source: JAC Antimicrob Resist. 2023 Dec 30;6(1):dlad137. doi: 10.1093/jacamr/dlad137 (PMC10757448; doi:10.1093/jacamr/dlad137)
Supplement: dlad137_Supplementary_Data [file dlad137_supplementary_data.zip › Copy of Supplementary Table 1 v3.xlsx]

## Sheet: Supplementary Table 1
Supplementary table 1: Clinical profiles, antibiotic susceptibilities, and genomic summary of dual carbapenemase producing isolates
Clinical Data																																									Sequencing Data
CML-MSH Patient #	CML-MSH Isolate #	ICU prior 6 months	Antibiotic prior 30 days	Carbapenem antibiotic in 30 days	ESBL in prior 6 months	Carbapenem resistant isolate in last 6 months	Number of days from admission to isolation of DCPO	Length of stay (days)	Country of origin	Source of specimen	CML-MSH Isolate Species/Complex	Tetracyclines	Aztreonam	Ampicillin	Ampicillin-sulbactam	Piperacillin-tazobactam	Cefazolin	Cefazolin-urine	Ceftriaxone	Ceftazidime	Cefepime	Ertapenem	Meropenem	Imipenem	Ciprofloxacin	Levofloxacin	Nitrofurantoin	Trimethoprim-sulfamethoxazole	Amikacin	Gentamicin	Tobramycin	Tigecycline	Polymyxin MIC (µg/mL)	Ceftazidime-avibactam	Ceftolozane-tazobactam	ESBL detection by Vitek®	MS-PSP Isolate ID	Original Carbapenemase Assay (Carba-R) on CML-MSH subculture	Carbapenemase Assay (Carba-5) on MS-PSP subculture	Repeat Carbapenemase Assay (Carba-R) on MS-PSP subculture	Species Identified by Whole-Genome Sequencing	MLST	Illumina Sequenced	Illumina GenBank Accessions	Carbapenemases Present in Illumina Sequencing	Illumina Sequencing Matches Original Carbapenemase Assay	Illumina Sequencing Matches Repeat Carbapenemase Assays	PacBio Sequenced	PacBio GenBank Accessions
1	1	No	Yes	No	Yes	No	4	14	Nigeria	Tissue culture from right leg	Klebsiella pneumoniae	-	-	R	R	R	R	-	R	-	-	R	-	R	R	R	-	R	R	I	R	S	-	-	-	NEG	PS00261	blaNDM, blaOXA-48-like	blaNDM, blaOXA-48-like	-	Klebsiella pneumoniae	14	Yes	JAUGGW000000000	blaNDM-1, blaOXA-232	Yes	Yes	Yes	CP127501-CP127504

2	1	No	Yes	No	No	Yes	4	4	Egypt	Rectum	Escherichia coli	-	-	R	R	R	R	-	R	-	-	-	-	R	R	R	-	R	S	R	I	-	0.5	-	-	NEG	PS00260	blaNDM, blaOXA-48-like	blaNDM, blaOXA-48-like	-	Escherichia coli	410	Yes	-	blaNDM-5, blaOXA-181	Yes	Yes	Yes	CP127493-CP127495

3	1	Yes	Yes	Yes	No	Yes	24	25	China	Rectum	Klebsiella pneumoniae	-	-	R	R	R	R	-	R	-	-	-	R	R	S	S	-	S	S	S	S	-	-	-	-	NEG	ER18167	blaNDM, blaKPC	blaNDM, blaKPC	-	Klebsiella pneumoniae	3515	No	-	-	-	-	Yes	CP127518-CP127522

4	1	Yes	Yes	No	No	No	155	185	Bangladesh	Rectum	Klebsiella pneumoniae	-	-	R	R	R	R	-	R	-	-	-	-	R	R	R	-	S	R	R	R	S	0.38	-	-	NEG	-	blaNDM, blaOXA-48-like	-	-	-	-	-	-	-	-	-	-	-
	2						183			Rectum	Klebsiella pneumoniae	-	-	R	R	R	R	-	R	-	-	-	-	R	R	R	-	R	R	R	R	I	0.38	-	-	NEG	-	blaNDM, blaKPC	-	-	-	-	-	-	-	-	-	-	-
	3						148			Rectum	Klebsiella pneumoniae	-	-	R	R	R	R	-	R	-	-	-	-	R	R	R	-	R	R	R	R	S	0.25	-	-	NEG	-	blaNDM, blaOXA-48-like	-	-	-	-	-	-	-	-	-	-	-
	4						134			Rectum	Klebsiella pneumoniae	-	-	R	R	R	R	-	R	-	-	-	-	R	-	R	-	R	R	R	R	S	0.38	-	-	NEG	PS00259	blaNDM, blaOXA-48-like	blaNDM, blaOXA-48-like	-	Klebsiella pneumoniae	147	Yes	-	blaNDM-5, blaOXA-232	Yes	Yes	Yes	CP127507-CP127510

	5						81			Sputum	Klebsiella pneumoniae	-	-	R	R	R	R	-	R	-	-	R	-	R	R	R	-	R	R	R	R	S	0.38	-	-	NEG	-	blaNDM, blaOXA-48-like	-	-	-	-	-	-	-	-	-	-	-
	6						70			Sputum	Klebsiella pneumoniae	-	-	R	R	R	R	-	R	-	-	-	-	-	R	R	-	R	R	R	R	S	0.25	-	-	NEG	-	blaNDM, blaOXA-48-like	-	-	-	-	-	-	-	-	-	-	-
	7						57			Rectum	Klebsiella pneumonia	-	-	R	R	R	R	-	R	-	-	R	-	R	R	R	-	R	R	R	R	I	0.5	-	-	NEG	-	blaNDM, blaOXA-48-like	-	-	-	-	-	-	-	-	-	-	-
	8						64			Rectum	Klebsiella pneumoniae	-	-	R	R	R	R	-	R	-	-	-	-	R	R	R	-	R	R	R	R	I	0.5	-	-	NEG	-	blaNDM, blaOXA-48-like	-	-	-	-	-	-	-	-	-	-	-
	9						57			Rectum	Klebsiella pneumoniae	-	-	R	R	R	R	-	R	-	-	R	-	R	R	R	-	R	R	R	R	I	0.5	-	-	NEG	-	blaNDM, blaOXA-48-like	-	-	-	-	-	-	-	-	-	-	-
	10						55			Sputum	Klebsiella pneumoniae	-	-	R	R	R	R	-	R	-	-	-	-	R	R	R	-	R	R	R	R	S	0.38	-	-	NEG	-	blaNDM, blaOXA-48-like	-	-	-	-	-	-	-	-	-	-	-
	11						43			Rectum	Klebsiella pneumoniae	-	-	R	R	R	R	-	R	-	-	-	-	R	R	R	-	R	R	R	R	I	0.5	-	-	NEG	-	blaNDM, blaOXA-48-like	-	-	-	-	-	-	-	-	-	-	-
	12						29			Rectum	Klebsiella pneumoniae	-	-	R	R	R	R	-	R	-	-	-	-	R	R	R	-	R	R	R	R	I	0.5	R	-	NEG	PS00265	blaNDM, blaOXA-48-like	blaNDM	blaNDM	Klebsiella pneumoniae	147	Yes	JAUGGV000000000	blaNDM-5	No	Yes	No	-

5	1	No	Yes	No*	No	No	6	22	Guyana	Rectum	Klebsiella pneumoniae	-	-	R	R	R	R	-	R	-	-	R	-	R	S	S	-	R	S	S	S	S	0.5	-	-	NEG	PS00262	blaNDM, blaKPC	blaNDM, blaKPC	-	Klebsiella variicola (K. pneumoniae complex)	971	Yes	-	blaNDM-1, blaKPC-5	Yes	Yes	Yes	CP127496-CP127500

	2						7	22		Rectum	Klebsiella pneumoniae	-	-	R	R	R	R	-	R	-	-	R	-	R	S	S	-	R	S	S	S	S	0.5	-	-	NEG	PS00263	blaNDM, blaKPC	blaNDM, blaKPC	-	Klebsiella variicola (K. pneumoniae complex)	971	Yes	JAULRS000000000	blaNDM-1, blaKPC-5	Yes	Yes	No	-

6	1	Yes	No	No	No	Yes	0	63	-	Sputum	Pseudomonas aeruginosa	-	-					-		R	R	-	R	R	R	R	-	-	S	S	-	-		S	-	-	-	blaKPC, blaOXA-48-like	-	-	-	-	-	-	-	-	-	-	-
7	1	Yes	Yes	Yes	Yes	Yes	141	150	-	Fluid drain	Klebsiella pneumoniae	-	R	R	R		R	-	R	-	-	R	S	R	R	R	-	S	S	S	I	R	0.5	S	R	POS	-	blaKPC, blaOXA-48-like	-	-	-	-	-	-	-	-	-	-	-
8	1	No	Yes	No*	No	No	0	0	-	Urine	Enterobacter cloacae	-	-			R		R	R	-	-	-	-	R	R	R	I	R	S	S	S	-	1	-	-	-	PS00264	blaKPC, blaOXA-48-like	blaKPC	blaKPC	Enterobacter hormaechei (E. cloacae complex)	171	Yes	JAULRR000000000	blaKPC-3	No	Yes	No	-

9	1	No	Yes	No	No	Yes	0	2	-	Blood	Klebsiella pneumoniae	-	-	R	R	R	R	-	R	-		-	R	R	R	R	-	R	R	I	R	I	32	-	R	NEG	PS00274	blaKPC, blaOXA-48-like	blaKPC	blaKPC	Klebsiella pneumoniae	3359	Yes	JAUGGT000000000	blaKPC-3	No	Yes	No	-

10	1	Yes	Yes	No	No	Yes	137	186	Peru	Rectum	Pseudomonas aeruginosa	-	-	-	-	-	-	-		R	R	-	R	R	R	R	-	-	S	R	R	256	4	-	-	-	PS00273	blaKPC, blaOXA-48-like	blaKPC	blaKPC	Pseudomonas aeruginosa	282	Yes	JAUGGU000000000	blaKPC-2	No	Yes	No	-

11	1	Yes	Yes	Yes	No	No	28	32	-	Trachea	Klebsiella pneumoniae	-	-	R	R	R	R	-	R	-	-	-	-	R	R	R	-	R	R	R	R	S	-	-	-	NEG	-	blaNDM, blaOXA-48-like	-	-	-	-	-	-	-	-	-	-	-
	2						28	32		Rectum	Klebsiella pneumoniae	-	-	R	R	R	R	-	R	-	-	-	-	R	R	R	-	R	R	R	R	S	-	-	-	NEG	ER22701	blaNDM, blaOXA-48-like	blaNDM, blaOXA-48-like	-	Klebsiella pneumoniae	147	Yes	-	blaNDM-5, blaOXA-232	Yes	Yes	Yes	CP127514-CP127517

12	1	Yes	Yes	Yes	No	No	42	43	-	Blood	Klebsiella pneumoniae	I	R	R	R	R		R	R	-	R	R	R	-	R	R	-	R	S	I	R	S	-	R	R	-	PS00272	blaNDM, blaKPC	blaNDM, blaKPC	-	Klebsiella pneumoniae	409	Yes	-	blaNDM-1, blaKPC-3	Yes	Yes	Yes	CP127505-CP127506
13	1	No	No	No	No	No	0	14	Yemen	Rectum	Klebsiella pneumoniae	I	S	R	R	R	R	-	R	-	R	R	R	R	R	R	-	R	R	R	R	S	0.5	R	R	-	ER29693	blaNDM, blaOXA-48-like	blaNDM, blaOXA-48-like	-	Klebsiella pneumoniae	395	Yes	-	blaNDM-5, blaOXA-232	Yes	Yes	Yes	CP127511-CP127513

ICU=intensive care unit; ESBL=extended spectrum beta lactamase; MIC=Minimum Inhibitory Concentration
*Unclear what antibiotic was administered based on chart review
a Replicon identified with MOB-suite instead of PlasmidFinder using default parameters
[truncated: 7 more columns]
